# Supplementary material for: Worldwide Prevalence and Demographic Predictors of Impacted Third Molars—Systematic Review with Meta-Analysis
Source: J Clin Med. 2024 Dec 11;13(24):7533. doi: 10.3390/jcm13247533 (PMC11728092; doi:10.3390/jcm13247533)
Supplement: Supplementary file 1 [file jcm-13-07533-s001.zip]

Archive with 1 entries (1 files):
- jcm-3349966-supplementary.pdf
